# Supplementary material for: The effects of COVID-19 on self-harm in UK prisons
Source: BJPsych Bull. 2020 Jul 16:1–3. doi: 10.1192/bjb.2020.83 (PMC7411440; doi:10.1192/bjb.2020.83)
Supplement: Supplementary file 1 [file S2056469420000832sup001.zip]

Archive with 5 entries (5 files):
- S2056469420000832sup001.pdf
- S2056469420000832sup002.pdf
- S2056469420000832sup003.pdf
- S2056469420000832sup004.pdf
- S2056469420000832sup005.pdf
